# Supplementary material for: Goniothalamus flagellistylus Tagane & V. S. Dang (Annonaceae), a new species from Mt. Hon Ba, Vietnam
Source: PhytoKeys. 2015 May 13;(50):1–8. doi: 10.3897/phytokeys.50.4427 (PMC4489079; doi:10.3897/phytokeys.50.4427)
Supplement: XML Treatment for Goniothalamus flagellistylus [file phytokeys.50.4427-treatment1.xml]

<!DOCTYPE tp:taxon-treatment
  PUBLIC "-//TaxonX//DTD Taxonomic Treatment Publishing DTD v0 20100105//EN" "tax-treatment-NSO.dtd">
<tp:taxon-treatment xmlns:tp="http://www.plazi.org/taxpub"><tp:treatment-meta><kwd-group><label>Taxon classification</label><kwd><named-content content-type="kingdom">Plantae</named-content></kwd><kwd><named-content content-type="order">Magnoliales</named-content></kwd><kwd><named-content content-type="family">Annonaceae</named-content></kwd></kwd-group><mixed-citation publication-type="journal"><person-group><name><surname>Tagane</surname><given-names>Shuichiro</given-names></name><name><surname>Dang</surname><given-names>Van Son</given-names></name><name><surname>Yahara</surname><given-names>Tetsukazu</given-names></name><name><surname>Toyama</surname><given-names>Hironori</given-names></name><name><surname>Tran</surname><given-names>Hop</given-names></name></person-group><article-title><italic><tp:taxon-name><tp:taxon-name-part taxon-name-part-type="genus">Goniothalamus</tp:taxon-name-part> <tp:taxon-name-part taxon-name-part-type="species">flagellistylus</tp:taxon-name-part></tp:taxon-name></italic> Tagane &amp; V. S. Dang (<tp:taxon-name><tp:taxon-name-part taxon-name-part-type="family">Annonaceae</tp:taxon-name-part></tp:taxon-name>), a new species from Mt. Hon Ba, Vietnam</article-title><source>PhytoKeys</source><day>13</day><month>5</month><year>2015</year><volume>2015</volume><issue>50</issue><fpage>1</fpage><lpage>8</lpage><pub-id pub-id-type="doi">10.3897/phytokeys.50.4427</pub-id></mixed-citation></tp:treatment-meta><tp:nomenclature><tp:taxon-name>
                        <tp:taxon-name-part taxon-name-part-type="genus">Goniothalamus</tp:taxon-name-part>
                        <tp:taxon-name-part taxon-name-part-type="species">flagellistylus</tp:taxon-name-part>
                        <object-id xmlns:xlink="http://www.w3.org/1999/xlink" content-type="ipni" xlink:type="simple">urn:lsid:ipni.org:names:77147106-1</object-id>
                    </tp:taxon-name><tp:taxon-authority>Tagane &amp; V. S. Dang</tp:taxon-authority><tp:taxon-status xmlns:xlink="http://www.w3.org/1999/xlink" xlink:type="simple">sp. nov.</tp:taxon-status><xref ref-type="fig" rid="F1">Figs 1</xref><xref ref-type="fig" rid="F2">, 2</xref></tp:nomenclature><tp:treatment-sec sec-type="Diagnosis"><title>Diagnosis.</title><p>Similar to <italic><tp:taxon-name><tp:taxon-name-part taxon-name-part-type="genus">Goniothalamus</tp:taxon-name-part> <tp:taxon-name-part taxon-name-part-type="species">tortilipetalus</tp:taxon-name-part></tp:taxon-name></italic> M.R.Hend., but differing from that species in having 308–336 stamens (vs. ca. 170–260) and ca.120 carpels (vs. ca. 50–100) per flower, and stigmas and pseudostyles ca.8.5 mm (vs. 4–4.5 mm) long.</p></tp:treatment-sec><tp:treatment-sec sec-type="Type"><title>Type.</title><p>Vietnam, Khanh Hoa Province, Hon Ba Nature Reserve, in evergreen forest near stream, <named-content xmlns:xlink="http://www.w3.org/1999/xlink" content-type="dwc:verbatimCoordinates" xlink:type="simple">12°06.51'N, 108°59.23'E</named-content>, alt. 400 m, <italic>Tagane S., Kanemitsu H., Dang V.S., Tran H. with Hanh N., Loi X.N., Thach N.D., Dinh N., Hieu P.N.H. V1497</italic>, 12 July 2014, Fl., holotype: KYO!; isotypes: BKF!, FU!, K!, VNM!, the herbarium of Hon Ba Nature Reserve!).</p></tp:treatment-sec><tp:treatment-sec sec-type="Description"><title>Description.</title><p>Small trees, 11 m tall, DBH 8 cm. Young twigs sparsely covered with brown hairs, soon glabrous, blackish when dry. Petioles 1–1.2(–1.5) cm long, 2.5–3.5 mm in diam., glabrous, black when dry. Leaf blades narrowly oblong-elliptic, 31–45 × 8.2–11.5 cm, length/width ratio 2.7–4.0, 185–225 µm thick, base acute to obtuse, margin entire, revolute when dry, apex acuminate, acumen ca. 1.5 cm long, leathery, slightly shiny above, glabrous on both surfaces; midribs impressed above, prominent below, glabrous on both surfaces, secondary veins 16–20 pairs, arising at an angle of 60–70 degrees from a midrib, prominent on both surface when dry, glabrous on both surfaces, tertiary veins distinct above, slightly distinct below. Flowers solitary, arising from main trunks and older branches, pendent; pedicels 19–25 mm long, 1.5–2.5 mm in diam., glabrous; bracts 3–4, very broadly triangular to hemiorbicular, ca. 1.6 mm long, brownish pubescent outside, glabrous inside, margin sometimes ciliate. Sepals ovate-triangular, 2.2–2.8 × 2.2–2.8 cm in flower, accrescent, increasing to 3.3 × 3.8 cm in fruit, 200–210 µm thick, basally connate, greenish in vivo, glabrous outside, sparsely covered with brown hairs inside, veins reticulated, distinct outside, indistinct inside. Outer petals oblong-ovate to narrowly ovate, 6–9. 2 × 2.2–3.1 cm, length/width ratio 2.7–3.4, 380–450 µm thick, greenish, glabrescent outside, sparsely covered with short brown hairs inside, except at base velutinous, veins faintly visible outside, indistinct inside. Inner petals rhombic, 1.6 × 0.7 cm, length/width ratio ca. 1.9, 1100–2100 µm thick, greenish, pubescent outside, velutinous inside with 12–14 basal grooves. Stamens 308–336 per flower, flattened-oblong, 3.8–4.8 × 0.6 mm, glabrous; connectives long-apiculate, 1.2–1.5 mm long, apiculate length 0.5–0.9 mm long, densely covered with cream-white hairs. Carpels ca. 120 per flower; ovary 1.4–1.7 × ca. 0.3 mm, densely covered with golden-brown hairs; stigmas and pseudostyles flagellate, ca.8.5 mm long, L-shaped curved in the middle, yellowish in vivo, blackish when dry, glabrous, tip awl-shaped. Fruits with persistent calyx, fruiting pedicels 2.7 cm long, 3–4.5 mm in diam. Monocarps 22, ellipsoid, 1.6–1.7 cm long, ca. 1.0 cm in diam., base attenuate, apex apiculate, glabrous, reddish-brown, pericarp ca. 0.5 mm thick when dry; stipes 0.6–1.2 mm long, ca. 2 mm in diam., glabrous. Seeds one per <!--PageBreak--><!--PageBreak-->monocarp, 1.5 cm long, 0.8–1.0 cm in diam., yellowish brown, glabrous, seeds with copious surrounding mucilage.</p><fig id="F1" position="float" orientation="portrait"><label>Figure 1.</label><caption><p><italic><tp:taxon-name><tp:taxon-name-part taxon-name-part-type="genus">Goniothalamus</tp:taxon-name-part> <tp:taxon-name-part taxon-name-part-type="species">flagellistylus</tp:taxon-name-part></tp:taxon-name></italic> sp. nov. (<bold>a</bold>) Leafy branch, (<bold>b</bold>) portion of abaxial leaf surface, (<bold>c</bold>) flowers on main trunk, (<bold>d</bold>) vertical section of flowers, (<bold>e</bold>) apertures between inner petals, (<bold>f–g</bold>) mature fruit on older blanch, (<bold>h</bold>) holotype, (<bold>i</bold>) pedicel and sepals on old branch, (<bold>j</bold>) adaxial side of inner petal, (<bold>k</bold>) stamen, (<bold>l</bold>) carpel. (<bold>h–l</bold>) From <italic>Tagane et al. 1497</italic>. Scale bars (<bold>i</bold>, <bold>j</bold>) = 1 cm, (<bold>k, l</bold>) = 1 mm.</p></caption><graphic xmlns:xlink="http://www.w3.org/1999/xlink" xlink:href="phytokeys-050-001-g001.jpg" position="float" orientation="portrait" xlink:type="simple" id="oo_43629.jpg"/></fig><fig id="F2" position="float" orientation="portrait"><label>Figure 2.</label><caption><p>Line drawing of <italic><tp:taxon-name><tp:taxon-name-part taxon-name-part-type="genus">Goniothalamus</tp:taxon-name-part> <tp:taxon-name-part taxon-name-part-type="species">flagellistylus</tp:taxon-name-part></tp:taxon-name></italic> sp. nov. (<bold>a</bold>) leafy twig, (<bold>b</bold>) flower on main trunk, (<bold>c</bold>) outer petal (adaxial), (<bold>d</bold>) inner petals (ad- and abaxial), (<bold>e</bold>) Stamens, (<bold>f</bold>) Carpel. Materials from <italic>Tagane et al. V1497</italic>.</p></caption><graphic xmlns:xlink="http://www.w3.org/1999/xlink" xlink:href="phytokeys-050-001-g002.jpg" position="float" orientation="portrait" xlink:type="simple" id="oo_43630.jpg"/></fig></tp:treatment-sec><tp:treatment-sec sec-type="Phenology"><title>Phenology.</title><p>Mature flowers and fruits were collected in July and November, respectively.</p></tp:treatment-sec><tp:treatment-sec sec-type="Distribution and habitat"><title>Distribution and habitat.</title><p>This species is known only from Mt. Hon Ba, Khanh Hoa Province, South Vietnam. The small population was found on a slope in broad-leaved evergreen forest, ca. 100 m apart from a rapid river, where <italic><tp:taxon-name><tp:taxon-name-part taxon-name-part-type="genus">Ixonanthes</tp:taxon-name-part> <tp:taxon-name-part taxon-name-part-type="species">reticulata</tp:taxon-name-part></tp:taxon-name></italic> Jack, <italic><tp:taxon-name><tp:taxon-name-part taxon-name-part-type="genus">Palaquium</tp:taxon-name-part></tp:taxon-name></italic> sp., <italic><tp:taxon-name><tp:taxon-name-part taxon-name-part-type="genus">Gironniera</tp:taxon-name-part> <tp:taxon-name-part taxon-name-part-type="species">subaequalis</tp:taxon-name-part></tp:taxon-name></italic> Planch., <italic><tp:taxon-name><tp:taxon-name-part taxon-name-part-type="genus">Archidendron</tp:taxon-name-part> <tp:taxon-name-part taxon-name-part-type="species">chevalieri</tp:taxon-name-part></tp:taxon-name></italic> (Kosterm.) I.C.Nielsen, <italic><tp:taxon-name><tp:taxon-name-part taxon-name-part-type="genus">Barringtonia</tp:taxon-name-part> <tp:taxon-name-part taxon-name-part-type="species">augusta</tp:taxon-name-part></tp:taxon-name></italic> Kurz, <italic><tp:taxon-name><tp:taxon-name-part taxon-name-part-type="genus">Barringtonia</tp:taxon-name-part> <tp:taxon-name-part taxon-name-part-type="species">macrostachya</tp:taxon-name-part></tp:taxon-name></italic> (Jack) Kurz, <italic><tp:taxon-name><tp:taxon-name-part taxon-name-part-type="genus">Camellia</tp:taxon-name-part> <tp:taxon-name-part taxon-name-part-type="species">krempfii</tp:taxon-name-part></tp:taxon-name></italic> (Gagn.) Sealy, <italic><tp:taxon-name><tp:taxon-name-part taxon-name-part-type="genus">Streblus</tp:taxon-name-part> <tp:taxon-name-part taxon-name-part-type="species">indicus</tp:taxon-name-part></tp:taxon-name></italic> (Bureau) Corner, <italic><tp:taxon-name><tp:taxon-name-part taxon-name-part-type="genus">Xerospermum</tp:taxon-name-part> <tp:taxon-name-part taxon-name-part-type="species">noronhianum</tp:taxon-name-part></tp:taxon-name></italic> Blume and <italic><tp:taxon-name><tp:taxon-name-part taxon-name-part-type="genus">Pandanus</tp:taxon-name-part> <tp:taxon-name-part taxon-name-part-type="species">fibrosus</tp:taxon-name-part></tp:taxon-name></italic> Gagnep. are dominated.</p></tp:treatment-sec><tp:treatment-sec sec-type="Other specimen examined"><title>Other specimen examined.</title><p>Vietnam, Khanh Hoa Province, Hon Ba Nature Reserve, in evergreen forest near stream, <named-content xmlns:xlink="http://www.w3.org/1999/xlink" content-type="dwc:verbatimCoordinates" xlink:type="simple">12°06.51'N, 108°59.23'E</named-content>, alt. 400 m, <italic>Toyama H., Tagane S., Dang V.S., Nagamasu H., Naiki A., Tran H., Yang C.J. with Cuong N.Q., Hieu H.N.P. V1972</italic>, 22 November 2014, Fr. (FU!, KYO!, NTU!, VNM!, the herbarium of Hon Ba Nature Reserve!).</p></tp:treatment-sec><tp:treatment-sec sec-type="Etymology"><title>Etymology.</title><p>The specific epithet is in reference to its flexuous styles which is too long to insert straight in the pollination chamber that formed by the inner petals.</p></tp:treatment-sec><tp:treatment-sec sec-type="GeneBank accession No"><title>GeneBank accession No.</title><p><italic>Tagane et al. V1497</italic>: <ext-link xmlns:xlink="http://www.w3.org/1999/xlink" ext-link-type="gen" xlink:href="LC010815" xlink:type="simple">LC010815</ext-link> (<italic>rbcL</italic>), <ext-link xmlns:xlink="http://www.w3.org/1999/xlink" ext-link-type="gen" xlink:href="LC010816" xlink:type="simple">LC010816</ext-link> (<italic>matK</italic>).</p></tp:treatment-sec><tp:treatment-sec sec-type="Similar species"><title>Similar species.</title><p><italic><tp:taxon-name><tp:taxon-name-part taxon-name-part-type="genus">Goniothalamus</tp:taxon-name-part> <tp:taxon-name-part taxon-name-part-type="species">flagellistylus</tp:taxon-name-part></tp:taxon-name></italic> is morphologically similar to <italic><tp:taxon-name><tp:taxon-name-part taxon-name-part-type="genus">Goniothalamus</tp:taxon-name-part> <tp:taxon-name-part taxon-name-part-type="species">calvicarpus</tp:taxon-name-part></tp:taxon-name></italic> Craib, <italic><tp:taxon-name><tp:taxon-name-part taxon-name-part-type="genus">Goniothalamus</tp:taxon-name-part> <tp:taxon-name-part taxon-name-part-type="species">griffithii</tp:taxon-name-part></tp:taxon-name></italic> Hook.f. &amp; Thomson, and <italic><tp:taxon-name><tp:taxon-name-part taxon-name-part-type="genus">Goniothalamus</tp:taxon-name-part> <tp:taxon-name-part taxon-name-part-type="species">tortilipetalus</tp:taxon-name-part></tp:taxon-name></italic>, all of which form a monophyletic group (<xref ref-type="bibr" rid="B11">Nakkuntod et al. 2009</xref>) and are characterized by relatively large sepals with distinct veins and stamens with long apiculate connectives (<xref ref-type="bibr" rid="B14">Saunders and Chalermglin 2008</xref>). Among the three species, <italic><tp:taxon-name><tp:taxon-name-part taxon-name-part-type="genus">Goniothalamus</tp:taxon-name-part> <tp:taxon-name-part taxon-name-part-type="species">flagellistylus</tp:taxon-name-part></tp:taxon-name></italic> is most similar to <italic><tp:taxon-name><tp:taxon-name-part taxon-name-part-type="genus">Goniothalamus</tp:taxon-name-part> <tp:taxon-name-part taxon-name-part-type="species">tortilipetalus</tp:taxon-name-part></tp:taxon-name></italic>, which is distributed in the Malay Peninsula, in having more than 200 stamens and more than 50 carpels. In fact, The BLAST similarity search based on the <italic>matK</italic> sequence of <italic><tp:taxon-name><tp:taxon-name-part taxon-name-part-type="genus">Goniothalamus</tp:taxon-name-part> <tp:taxon-name-part taxon-name-part-type="species">flagellistylus</tp:taxon-name-part></tp:taxon-name></italic> resulted in homology as high as 734/736 bp with the sequence of <italic><tp:taxon-name><tp:taxon-name-part taxon-name-part-type="genus">Goniothalamus</tp:taxon-name-part> <tp:taxon-name-part taxon-name-part-type="species">tortilipetalus</tp:taxon-name-part></tp:taxon-name></italic> (GeneBank accession no. <ext-link xmlns:xlink="http://www.w3.org/1999/xlink" ext-link-type="gen" xlink:href="EU715081" xlink:type="simple">EU715081</ext-link>) in the DNA database. However, as described in the diagnosis above, the two species can be easily distinguished by the number of stamens and carpels per flower, and style length (Table <xref ref-type="table" rid="T1">1</xref>). Also, <italic><tp:taxon-name><tp:taxon-name-part taxon-name-part-type="genus">Goniothalamus</tp:taxon-name-part> <tp:taxon-name-part taxon-name-part-type="species">flagellistylus</tp:taxon-name-part></tp:taxon-name></italic> is different from <italic><tp:taxon-name><tp:taxon-name-part taxon-name-part-type="genus">Goniothalamus</tp:taxon-name-part> <tp:taxon-name-part taxon-name-part-type="species">tortilipetalus</tp:taxon-name-part></tp:taxon-name></italic> in that flowers arise not only from the main trunk but also from the older branches as in <italic><tp:taxon-name><tp:taxon-name-part taxon-name-part-type="genus">Goniothalamus</tp:taxon-name-part> <tp:taxon-name-part taxon-name-part-type="species">calvicarpus</tp:taxon-name-part></tp:taxon-name></italic> and <italic><tp:taxon-name><tp:taxon-name-part taxon-name-part-type="genus">Goniothalamus</tp:taxon-name-part> <tp:taxon-name-part taxon-name-part-type="species">griffithii</tp:taxon-name-part></tp:taxon-name></italic> (<xref ref-type="bibr" rid="B14">Saunders and Chalermglin 2008</xref>).</p><table-wrap id="T1" position="float" orientation="portrait"><label>Table 1.</label><caption><p>Morphological comparison between <italic><tp:taxon-name><tp:taxon-name-part taxon-name-part-type="genus">Goniothalamus</tp:taxon-name-part> <tp:taxon-name-part taxon-name-part-type="species">flagellistylus</tp:taxon-name-part></tp:taxon-name></italic> sp. nov. and <italic><tp:taxon-name><tp:taxon-name-part taxon-name-part-type="genus">Goniothalamus</tp:taxon-name-part> <tp:taxon-name-part taxon-name-part-type="species">tortilipetalus</tp:taxon-name-part></tp:taxon-name></italic> (modified from Henderson 1933; <xref ref-type="bibr" rid="B13">Saunders 2003</xref>; <xref ref-type="bibr" rid="B14">Saunders and Chalermglin 2008</xref>).</p></caption><table rules="all"><tbody><tr><th rowspan="1" colspan="1">Characters</th><th rowspan="1" colspan="1"><italic><tp:taxon-name><tp:taxon-name-part taxon-name-part-type="genus">Goniothalamus</tp:taxon-name-part> <tp:taxon-name-part taxon-name-part-type="species">flagellistylus</tp:taxon-name-part></tp:taxon-name></italic></th><th rowspan="1" colspan="1"><italic><tp:taxon-name><tp:taxon-name-part taxon-name-part-type="genus">Goniothalamus</tp:taxon-name-part> <tp:taxon-name-part taxon-name-part-type="species">tortilipetalus</tp:taxon-name-part></tp:taxon-name></italic></th></tr><tr><td rowspan="1" colspan="1">Flowers position</td><td rowspan="1" colspan="1">On main trunk and older branches</td><td rowspan="1" colspan="1">On main trunk only</td></tr><tr><td rowspan="1" colspan="1">Pedicel length</td><td rowspan="1" colspan="1">19–25 mm</td><td rowspan="1" colspan="1">20–37 mm</td></tr><tr><td rowspan="1" colspan="1">Sepals in flowering</td><td rowspan="1" colspan="1">22–28 by 22–28 mm</td><td rowspan="1" colspan="1">19–31 by 15–26 mm</td></tr><tr><td rowspan="1" colspan="1">Outer petals</td><td rowspan="1" colspan="1">60–92 by 22–31 mm</td><td rowspan="1" colspan="1">35–100 by 10–25 mm</td></tr><tr><td rowspan="1" colspan="1">Inner petal length/width ratio</td><td rowspan="1" colspan="1">1.9</td><td rowspan="1" colspan="1">2.2–3.1</td></tr><tr><td rowspan="1" colspan="1">Stamen number per flower</td><td rowspan="1" colspan="1">308–336</td><td rowspan="1" colspan="1">~170–260</td></tr><tr><td rowspan="1" colspan="1">Carpel number per flower</td><td rowspan="1" colspan="1">120</td><td rowspan="1" colspan="1">~50–100</td></tr><tr><td rowspan="1" colspan="1">Stigmas and pseudostyles</td><td rowspan="1" colspan="1">ca. 8.5 mm long</td><td rowspan="1" colspan="1">4–4.5 mm long</td></tr><tr><td rowspan="1" colspan="1">Ovary indument</td><td rowspan="1" colspan="1">densely hairy</td><td rowspan="1" colspan="1">(Very) densely hairy</td></tr></tbody></table></table-wrap></tp:treatment-sec><tp:treatment-sec sec-type="Conservation status"><title>Conservation status.</title><p>Data deficient. <!--PageBreak--><!--PageBreak--><italic><tp:taxon-name><tp:taxon-name-part taxon-name-part-type="genus">Goniothalamus</tp:taxon-name-part> <tp:taxon-name-part taxon-name-part-type="species">flagellistylus</tp:taxon-name-part></tp:taxon-name></italic> is known from a single population, including only six individuals: only one produces flowers/fruits while the others are just saplings. This situation satisfies the CR (critically endangered) status in criterion D of IUCN Red List Categories (<xref ref-type="bibr" rid="B6">IUCN 2014</xref>). However, more individuals could be found if neighboring areas are more thoroughly surveyed. Thus, we regard the conservation status as DD. In Mt. Hon Ba, large areas of primary evergreen forest below 300–400 m elevation had been cleared or selectively logged before the Hon Ba Nature Reserve established, and it is likely that some habitats of this species were lost. The forest habitat where we found <italic><tp:taxon-name><tp:taxon-name-part taxon-name-part-type="genus">Goniothalamus</tp:taxon-name-part> <tp:taxon-name-part taxon-name-part-type="species">flagellistylus</tp:taxon-name-part></tp:taxon-name></italic> remains less disturbed under a lower level of logging activities probably because of its landform of the steep slope near the rapid river. The forest in this Nature Reserve is currently protected well from anthropogenic activities, and recovering better and better. The current data available are not enough for a risk evaluation, we therefore need special attention to the individuals/populations of <italic><tp:taxon-name><tp:taxon-name-part taxon-name-part-type="genus">Goniothalamus</tp:taxon-name-part> <tp:taxon-name-part taxon-name-part-type="species">flagellistylus</tp:taxon-name-part></tp:taxon-name></italic> and its distribution.</p></tp:treatment-sec><ref-list><ref id="B11"><mixed-citation xmlns:xlink="http://www.w3.org/1999/xlink" xlink:type="simple"><person-group><name name-style="western"><surname>Nakkuntod</surname><given-names>M</given-names></name><name name-style="western"><surname>Su</surname><given-names>YC</given-names></name><name name-style="western"><surname>Seelanan</surname><given-names>T</given-names></name><name name-style="western"><surname>Saunders</surname><given-names>RMK</given-names></name></person-group> (<year>2009</year>) <article-title>Molecular phylogenetic and morphological evidence for the congeneric status of <italic><tp:taxon-name><tp:taxon-name-part taxon-name-part-type="genus">Goniothalamus</tp:taxon-name-part></tp:taxon-name></italic> and <italic><tp:taxon-name><tp:taxon-name-part taxon-name-part-type="genus">Richella</tp:taxon-name-part></tp:taxon-name></italic> (<tp:taxon-name><tp:taxon-name-part taxon-name-part-type="family">Annonaceae</tp:taxon-name-part></tp:taxon-name>).</article-title> <source>Taxon</source> <volume>58</volume>(<issue>1</issue>): <fpage>127</fpage>–<lpage>132</lpage>.</mixed-citation></ref><ref id="B14"><mixed-citation xmlns:xlink="http://www.w3.org/1999/xlink" xlink:type="simple"><person-group><name name-style="western"><surname>Saunders</surname><given-names>RMK</given-names></name><name name-style="western"><surname>Chalermglin</surname><given-names>P</given-names></name></person-group> (<year>2008</year>) <article-title>A synopsis of <italic><tp:taxon-name><tp:taxon-name-part taxon-name-part-type="genus">Goniothalamus</tp:taxon-name-part></tp:taxon-name></italic> species (<tp:taxon-name><tp:taxon-name-part taxon-name-part-type="family">Annonaceae</tp:taxon-name-part></tp:taxon-name>) in Thailand, with descriptions of three new species.</article-title> <source>Botanical Journal of the Linnean Society</source> <volume>156</volume>(<issue>3</issue>): <fpage>355</fpage>–<lpage>384</lpage>. doi: <ext-link ext-link-type="doi" xlink:href="10.1111/j.1095-8339.2007.00762.x" xlink:type="simple">10.1111/j.1095-8339.2007.00762.x</ext-link></mixed-citation></ref><ref id="B13"><mixed-citation xmlns:xlink="http://www.w3.org/1999/xlink" xlink:type="simple"><person-group><name name-style="western"><surname>Saunders</surname><given-names>RMK</given-names></name></person-group> (<year>2003</year>) <article-title>A synopsis of <italic><tp:taxon-name><tp:taxon-name-part taxon-name-part-type="genus">Goniothalamus</tp:taxon-name-part></tp:taxon-name></italic> species (<tp:taxon-name><tp:taxon-name-part taxon-name-part-type="family">Annonaceae</tp:taxon-name-part></tp:taxon-name>) in Peninsular Malaysia, with a description of a new species.</article-title> <source>Botanical Journal of the Linnean Society</source> <volume>142</volume>(<issue>3</issue>): <fpage>321</fpage>–<lpage>339</lpage>. doi: <ext-link ext-link-type="doi" xlink:href="10.1046/j.1095-8339.2003.00177.x" xlink:type="simple">10.1046/j.1095-8339.2003.00177.x</ext-link></mixed-citation></ref><ref id="B6"><mixed-citation xmlns:xlink="http://www.w3.org/1999/xlink" xlink:type="simple"><institution xlink:type="simple">IUCN</institution> (<year>2014</year>) <source>The IUCN Red List of Threatened Species. Version 2014.3</source>. <ext-link ext-link-type="uri" xlink:href="http://www.iucnredlist.org" xlink:type="simple">http://www.iucnredlist.org</ext-link> [<date-in-citation content-type="access-date">accessed 30.01.2015</date-in-citation>]</mixed-citation></ref></ref-list></tp:taxon-treatment>
